# Supplementary material for: Abnormal expression of SLIT3 induces intravillous vascularization dysplasia in ectopic pregnancy
Source: PeerJ. 2023 Feb 10;11:e14850. doi: 10.7717/peerj.14850 (PMC9924138; doi:10.7717/peerj.14850)
Supplement: Supplemental Information 8 [file peerj-11-14850-s008.xlsx]

## Sheet: Sheet1
Table S3. Primers for mRNAs
Gene name	Forward Primer (5' -> 3')	Reverse Primer (5' -> 3')
GAPDH	GGAGCGAGATCCCTCCAAAAT	GGCTGTTGTCATACTTCTCATGG
SLIT3	GTCAGCGTCATCGAGAGAGG	TTCGGCGTGCTCTGGAAAAG
HSPB6	TGCTAGACGTGAAGCACTTCT	ACCACCTTGACAGCAATTTCC
TAL1	AGCCGGATGCCTTCCCTAT	GGGACCATCAGTAATCTCCATCT
PDZRN3	CGAGTGTGGATAACCACGATG	TGGATAAGTCTCTGCCGTTGA
ROBO4	TGCCTGATGGGACCCTTCT	ACATTCCAGAGTAAACTGCTCAC
