# Supplementary material for: Abnormal expression of SLIT3 induces intravillous vascularization dysplasia in ectopic pregnancy
Source: PeerJ. 2023 Feb 10;11:e14850. doi: 10.7717/peerj.14850 (PMC9924138; doi:10.7717/peerj.14850)
Supplement: Supplemental Information 10 [file peerj-11-14850-s010.xlsx]

## Sheet: Sheet3
Table S5. The information of 49 DE-miRNAs
sRNA	EP_readcount	NP_readcount	log2FC	regulated	pval	padj	significant
hsa-miR-548x-3p	0.201855	22.7753	-6.241	down	0.0014471	0.032379	TRUE
hsa-miR-511-5p	3.43462	53.242	-3.9499	down	7.3937e-08	6.6173e-05	TRUE
hsa-miR-511-3p	3.19249	28.6937	-3.1289	down	0.00020829	0.013541	TRUE
hsa-miR-10b-3p	4.72806	24.1296	-2.4256	down	0.0010226	0.026151	TRUE
hsa-miR-204-5p	23.4296	81.1741	-1.7969	down	0.00099267	0.026131	TRUE
hsa-miR-543	627.788	2053.91	-1.7096	down	5.8853e-07	0.00026337	TRUE
hsa-miR-125a-5p	7418.84	22107.8	-1.5752	down	2.7018e-05	0.0040302	TRUE
hsa-miR-3074-3p	7.94515	23.736	-1.5512	down	0.00021182	0.013541	TRUE
hsa-miR-125b-5p	845.008	2468.88	-1.5463	down	7.1818e-05	0.0091824	TRUE
hsa-miR-222-3p	2460.01	6092.93	-1.3086	down	0.00079955	0.023853	TRUE
hsa-miR-221-3p	3637.99	8838.6	-1.2808	down	0.00078987	0.023853	TRUE
hsa-miR-4662a-5p	25.5673	62.4424	-1.264	down	0.0027254	0.04978	TRUE
hsa-miR-29a-3p	2298.6	5451.22	-1.2456	down	0.00033763	0.018432	TRUE
hsa-miR-145-3p	350.527	788.275	-1.1709	down	1.3619e-05	0.0024379	TRUE
hsa-miR-450a-2-3p	20.572	46.1619	-1.1583	down	0.0017488	0.037433	TRUE
hsa-miR-503-3p	17.1986	38.3746	-1.1448	down	0.0022892	0.044539	TRUE
hsa-miR-615-3p	114.319	245.142	-1.0981	down	0.00023759	0.014176	TRUE
hsa-miR-433-3p	442.92	944.118	-1.0903	down	0.00013428	0.010015	TRUE
hsa-miR-493-5p	4605.98	8935.96	-0.95613	down	0.00065085	0.021575	TRUE
hsa-miR-590-3p	506.901	289.196	0.80988	up	0.0024465	0.046587	TRUE
hsa-miR-675-5p	789.612	426.511	0.88891	up	0.00053497	0.019152	TRUE
hsa-miR-629-5p	3090.12	1655.26	0.9011	up	1.1574e-05	0.0024379	TRUE
hsa-miR-374a-3p	4545.73	2385.95	0.92965	up	0.00045308	0.018432	TRUE
hsa-miR-34a-5p	890.147	458.483	0.95592	up	0.0004526	0.018432	TRUE
hsa-miR-675-3p	1121.22	574.128	0.9645	up	0.0025554	0.047648	TRUE
hsa-miR-491-5p	64.8831	32.6928	0.97375	up	0.0017566	0.037433	TRUE
hsa-miR-106b-5p	3438.89	1712.79	1.0053	up	0.00049557	0.019152	TRUE
hsa-miR-130a-5p	350.354	171.44	1.0289	up	0.00039345	0.018432	TRUE
hsa-miR-548f-5p	139.935	65.0567	1.1073	up	0.0019541	0.039763	TRUE
hsa-miR-548bc	140.202	65.0567	1.11	up	0.0019548	0.039763	TRUE
hsa-miR-455-5p	31421	14285.6	1.1371	up	0.0006396	0.021575	TRUE
hsa-miR-130b-3p	151.104	66.1633	1.1853	up	0.0001302	0.010015	TRUE
hsa-miR-181a-2-3p	3608.31	1484.92	1.281	up	0.0013313	0.030552	TRUE
hsa-miR-3065-3p	55.7145	22.9317	1.2901	up	0.0011187	0.027813	TRUE
hsa-miR-182-5p	23835.3	9717.35	1.2945	up	9.817e-05	0.0092256	TRUE
hsa-miR-147b-5p	28.4515	11.2307	1.3027	up	0.0013046	0.030552	TRUE
hsa-miR-455-3p	5582.51	2099.14	1.4109	up	9.0593e-07	0.00027027	TRUE
hsa-miR-6842-3p	89.458	32.0381	1.4823	up	0.0022818	0.044539	TRUE
hsa-miR-365a-5p	1814.97	641.398	1.5005	up	0.00070058	0.022393	TRUE
hsa-miR-34c-5p	1699.03	534.799	1.6677	up	0.00089415	0.02425	TRUE
hsa-miR-147b-3p	42.3413	11.8887	1.8051	up	9.5134e-05	0.0092256	TRUE
hsa-miR-135a-5p	44.3978	11.1573	1.9913	up	0.0012727	0.030552	TRUE
hsa-miR-223-3p	3545.49	559.021	2.6648	up	0.00051393	0.019152	TRUE
hsa-miR-548ar-3p	156.901	23.6376	2.7371	up	0.00042209	0.018432	TRUE
novel_829	41.4634	3.78394	3.4503	up	0.00039235	0.018432	TRUE
hsa-miR-122-5p	826.956	44.5785	4.2138	up	0.00087953	0.02425	TRUE
hsa-miR-122b-3p	826.956	44.5785	4.2138	up	0.00087953	0.02425	TRUE
novel_708	8.6847	0.162647	5.0988	up	0.00010308	0.0092256	TRUE
hsa-miR-302b-3p	80.8927	1.84193	5.4694	up	0.00036893	0.018432	TRUE
