# Supplementary material for: Abnormal expression of SLIT3 induces intravillous vascularization dysplasia in ectopic pregnancy
Source: PeerJ. 2023 Feb 10;11:e14850. doi: 10.7717/peerj.14850 (PMC9924138; doi:10.7717/peerj.14850)
Supplement: Supplemental Information 12 [file peerj-11-14850-s012.xlsx]

## Sheet: Sheet1
Figure 2B	mean cross section of vill (mm2)			Total cross section of villi (mm2)			vascular number			vascular number/Total cross section of vill
	NP	EP		NP	EP		NP	EP		NP	EP
	0.0126071	0.0272974		0.378213	0.818921		16	10		42.3042	12.2112
	0.0133132	0.0184083		0.399396	0.552249		20	7		50.0757	12.6754
	0.0184632	0.0210797		0.553894	0.63239		23	6		41.5242	9.48782
	0.0100968	0.0102154		0.302903	0.306463		22	11		72.6304	35.8934
	0.0129421	0.0151849		0.388262	0.455548		45	6		115.901	13.1709
	0.0119548	0.0169673		0.358645	0.509019		19	9		52.9771	17.6811
	0.0139597	0.0161312		0.418791	0.483937		25	18		59.6957	37.1949
	0.0124207	0.0236668		0.372622	0.710005		23	5		61.7247	7.04221
	0.0133488	0.0115012		0.400464	0.345037		29	12		72.416	34.7789
	0.0207426	0.0281515		0.622278	0.844544		25	15		40.175	17.7611
	0.00828388	0.0179723		0.248516	0.539169		24	23		96.5731	42.6582
	0.0128021	0.0249974		0.384063	0.749923		48	16		124.98	21.3355
	0.0110904	0.0178402		0.332712	0.535206		20	13		60.112	24.2897
	0.00975609	0.0217937		0.292683	0.653811		26	15		88.8334	22.9424
	0.0144602	0.0212978		0.433805	0.638934		29	8		66.8503	12.5208
	0.016352			0.49056			39			79.501
Figure2C	Vasular number	HCG(IU/L)
	16	20113
	20	19807
	23	59648
	22	7179
	14	16678
	48	490.2
	19	9890
	25	48103
	23	76283
	29	40219
	25	33023
	24	24501
	48	51435
	20	11435
	26	15914
	29	11500
	39	51500
	10	2475
	7	3345
	6	5572
	11	1332
	6	6494
	9	431.5
	18	8730
	5	1998
	12	3206
	15	17463
	23	10392
	16	1869
	13	3357
	15	2788
	8	6347
	55	4675
	11	8062
Figure 5B	Relative expression of SLIT3 (IOD/area))
	NP	EP
	0.339561	0.223981
	0.348278	0.226834
	0.330804	0.200825
	0.381395	0.246622
	0.348278	0.238811
Figure 5A	HSPB6 relative expression			PDZRN3 relative expression			TAL1 relative expression			SLIT3 relative expression
	NP	EP		NP	EP		NP	EP		NP	EP
	1	0.164		1	0.355		1	0.043		1	0.098
	0.03	0.291		0.138	1.681		0.104	0.217		1.22	0.242
	0.166	0.327		0.339	1.031		0.502	1.131		0.462	0.153
	0.308	0.102		0.2	0.228		0.706	0.29		0.684	0.312
	0.132	0.313		0.685	0.241		0.136	0.05		0.498	0.601
	0.482	0.041		1.012	0.3		0.893	0.89		1.437	0.387
	0.149	0.034		0.358	0.259		0.281	0.194		0.341	0.124
	0.055	0.012		0.208	0.168		0.101	0.207		0.768	0.074
Figure 5C	Mean sprounts length (µm)			Number of branches
	Control	SLIT3	VEGF	Control	SLIT3	VEGF
	45.8	97.4	70.6	3	3	12
	46	70.2	96.3	3	2	14
	24.8	122	91.5	1	2	11
	58.7	68	82.4	2	4	17
	76.6	88.4	93.1	1	3	14
	54.9	83	111.1	2	2	8
	65.8	73.2	87.6	1	6	16
	48.2	106.7	85.5	1	4	13
	0	131.4	85.3	0	3	11
	0	78.1	102.5	0	4	11
	0	101.7	80.7	0	3	15
	0	10	77	0	4	15
	0	119.4	77.1	0	3	12
	0	122	86	0	4	12
	0	58	79.7	0	6	12
Figure 6A	miR-491-5p relative expression			miR-34a-5p relative expression			miR-34c-5p relative expression			novel_829 relative expression
	NP	EP		NP	EP		NP	EP		NP	EP
	1	0.603341		1	1.13531		1	1.15575		1	1.333
	0.919772	0.566554		1.00682	1.06869		0.776652	0.322009		0.325248	0.988896
	1.14586	0.629403		1.02875	1.04086		0.208243	0.182782		0.308283	1.13405
	0.307305	1.54441		0.497546	1.76942		0.586688	0.775485		1.75636	0.494347
	0.304209	1.36723		0.390644	0.510735		0.565276	0.491001		1.3841	0.470871
	0.325511	1.21032		0.460548	1.23457		2.42085	0.272582		1.16908	0.465918
	0.512946	2.36177		0.849333	0.860456		1.05141	1.10871		1.46339	0.518017
	0.457645	2.12794		0.832261	1.81197		1.24048	1.32838		1.37471	0.521508
Figure 6B	miR-491-5p relative expression			SLIT3 relative expression			miR-34a-5p relative expression			SLIT3 relative expression
	Control vector	miR-491-5p over expressed		Contorl vector	miR-491-5p		control vector	miR-34a-5p over expressed		Contorl vector	miR-34a-5p over expressed
	1	2864.12		1	0.853955		1	1582.99		1	1.2569
	3.32436	2626.7		1.14828	0.530198		29.8852	1436.6		1.03639	1.08465
	3.05023	2944.24		1.70359	0.862388		71.223	2729.51		1.14681	1.07497
				1.76169	0.693677					0.73886	0.738517
				2.24599	0.514002					0.536404	0.598642
				1.56432	1.17651					0.669575	1.89827
				1.8356	0.995321					0.640254	1.85421
				1.24673	0.945673					0.421969	0.445673
